# Supplementary material for: Thiazolidin-4-Ones as Potential Antimicrobial Agents: Experimental and In Silico Evaluation
Source: Molecules. 2022 Mar 16;27(6):1930. doi: 10.3390/molecules27061930 (PMC8954104; doi:10.3390/molecules27061930)
Supplement: Supplementary file 1 [file molecules-27-01930-s001.zip]

Archive with 1 entries (1 files):
- molecules-1574164-supplementary.pdf
